# Supplementary material for: On the Origin of the Treponematoses: A Phylogenetic Approach
Source: PLoS Negl Trop Dis. 2008 Jan 15;2(1):e148. doi: 10.1371/journal.pntd.0000148 (PMC2217670; doi:10.1371/journal.pntd.0000148)
Supplement: Table S3 — Polymorphism table including excluded regions. (0.09 MB XLS) [file pntd.0000148.s004.xls]

## Sheet: Sheet1
Strain\Gene	IGR(fliG-tp0027)			cysS	tp0106			tp0123					IGR(tp0129-tp0130)			IGR(tp0135-tp0136)						deoD		gpd		tp92
BOSNIA	-	G	T	A	C	G	C	C	G	C	T	G	G	G	T	-	G	C	T	G	A	T	T	A	G	C	A	T	G	A	A	A	G	G	C	G	G	T	G	A	C	A	G	G	G	C	G	A	A
IRAQ	-	G	T	A	C	G	C	C	G	C	T	G	G	G	T	-	G	C	T	G	A	T	T	A	G	C	G	T	T	T	G	C	G	G	C	G	A	C	G	A	C	G	G	G	G	G	G	G	A
BRAZZAVILLE	-	G	T	A	C	G	C	C	G	C	T	G	G	G	T	-	G	C	T	G	A	T	T	A	G	C	G	T	T	T	A	C	G	G	C	G	A	C	G	A	C	G	G	G	G	G	G	G	A
CDC1	-	G	T	A	C	G	C	C	G	C	T	G	G	G	T	-	G	C	T	G	A	T	T	A	G	C	G	T	T	T	A	C	G	G	C	G	A	C	G	A	C	G	G	G	G	G	G	G	A
CDC2	-	G	T	A	C	G	C	C	G	C	T	G	G	G	T	-	G	C	T	G	A	T	T	A	G	C	G	T	T	T	A	C	G	G	C	G	A	C	G	A	C	G	G	G	G	G	G	G	A
CDC2575	-	G	T	A	C	G	C	C	G	C	T	G	G	G	T	-	G	C	T	G	A	T	T	A	G	C	G	T	T	T	A	C	G	G	C	G	A	C	G	A	C	G	G	G	G	G	G	G	A
GAUTHIER	-	G	T	A	C	G	C	C	G	C	T	G	G	G	T	-	G	C	T	G	A	T	T	A	G	C	G	T	T	T	A	C	G	G	C	G	A	C	G	A	C	G	G	G	G	G	G	G	A
GHANA	-	G	T	A	C	G	C	C	G	C	T	G	G	G	T	-	G	C	T	G	A	T	T	A	G	C	G	T	T	T	A	C	G	G	C	G	A	C	G	A	C	G	G	G	G	G	G	G	A
PARIAMAN	-	G	T	A	C	G	C	C	G	T	T	G	G	G	T	-	G	C	T	G	A	T	T	A	G	C	G	T	T	T	A	C	G	G	C	G	A	C	G	A	C	G	G	G	G	G	G	G	A
SAMOA D	-	G	T	A	C	G	C	C	G	C	T	G	G	G	T	-	G	C	T	G	A	T	T	A	G	C	A	T	G	A	A	A	G	G	C	G	G	T	G	A	C	A	G	G	G	C	G	A	A
SAMOA F	-	G	T	A	C	G	C	C	G	C	T	G	G	G	T	-	G	C	T	G	A	T	T	A	G	C	G	T	T	T	A	C	G	G	C	G	A	C	G	A	C	G	G	G	G	G	G	G	A
SIMIAN	-	G	T	A	T	G	C	C	G	C	T	G	G	G	T	-	G	C	T	G	A	T	T	A	G	C	G	T	T	T	G	C	G	G	C	G	A	C	G	A	C	G	G	G	G	G	G	G	A
CHICAGO B	G	G	C	A	C	G	C	C	G	C	T	G	G	G	T	C	G	C	T	G	A	T	C	A	A	C	G	T	T	T	A	C	G	G	C	G	A	C	G	A	C	G	G	G	G	G	G	G	A
DALLAS	G	G	C	A	C	G	C	C	G	C	T	G	G	G	T	-	G	C	T	G	A	T	C	A	A	C	G	T	T	T	A	C	G	G	C	G	A	C	G	A	C	G	G	G	G	G	G	G	A
GRADY	G	G	C	A	C	G	C	C	G	C	T	G	G	G	T	-	G	C	T	G	A	T	C	A	A	C	A	T	G	A	A	A	G	G	C	G	G	T	G	A	C	A	G	G	G	C	G	G	A
HAITI B	G	G	C	A	C	G	C	C	G	C	T	G	G	G	T	C	G	C	T	G	A	T	C	A	A	T	G	T	T	T	A	C	G	G	C	G	A	C	G	A	C	G	G	G	G	G	G	A	A
MADRAS	G	G	C	A	C	G	C	C	G	C	T	G	G	G	T	C	G	C	T	G	A	T	C	A	A	C	G	T	T	T	A	C	G	G	C	G	A	C	G	A	C	G	G	G	G	G	G	G	A
MEXICO A	G	G	C	A	C	G	C	C	G	C	T	G	G	G	T	-	G	C	T	G	A	T	C	A	A	C	G	T	T	T	A	C	G	G	C	G	A	C	G	A	C	G	G	G	G	G	G	G	A
NICHOLS	G	G	C	A	C	G	C	C	G	C	T	G	G	G	T	-	G	C	T	G	A	T	C	A	A	C	G	T	T	T	A	C	G	G	C	G	A	C	G	A	C	G	G	G	G	G	G	G	A
PHILADELPHIA 1	G	G	C	A	C	G	C	C	G	C	T	G	G	G	T	-	G	C	T	G	A	T	C	A	A	C	A	T	G	A	A	A	G	G	C	G	G	T	G	A	C	A	G	G	G	C	G	A	A
SOUTH AFRICA	G	G	C	A	C	G	C	C	G	C	T	G	G	G	T	-	G	C	T	G	A	T	C	A	A	C	G	T	T	T	A	C	G	G	C	G	A	C	G	A	C	G	G	G	G	G	G	G	A
TPC A	-	A	T	G	C	A	T	T	A	C	C	A	T	T	-	-	G	T	-	A	G	C	T	G	G	C	G	C	T	T	A	C	C	A	T	C	G	T	A	T	T	T	C	C	A	G	A	G	G
TPC H	-	A	T	G	C	A	T	T	A	C	C	A	T	T	-	-	G	T	-	A	G	C	T	G	G	C	G	C	T	T	A	C	C	A	T	C	G	T	A	T	T	T	C	C	A	G	A	G	G
TPC M	-	A	T	G	C	A	T	T	A	C	C	A	T	T	-	-	A	T	-	A	G	C	T	G	G	C	G	C	T	T	A	C	C	A	T	C	G	T	A	T	T	T	C	C	A	G	A	G	G
Class of Substitution	D	I	I	S	S	S	S	N	N	N	S	N	I	I	I	I	I	I	I	I	I	S	S	S	S	N	S	S	N	N	N	N	S	S	S	S	N	N	N	N	N	N	N	N	N	N	N	N	S
I=Intergenic
S=Synonymous
N=Non-synonymous
D=Deletion	*Only 1st nucleotide of indels is presented
polymorphisms in red were not included in analysis
Nucleotide Position In Gene/Genetic Region	45-47	51	98	528	81	183	288	451	561	580	591	614	189	213	276-281	50-112	51	82	93-96	99	283	744	759	459	579	1592	1530	1533	1534	1537	1538	1539	1551	1554	1557	1560	1564	1565	1566	1567	1569	1571	1572	1573	1575	1578	1582	1586	1605
Codon Substitution				GGA->GGG	TCC->TCT	ACG->ACA	ACC->ACT	CAT->TAT	ATG->ATA	CTT->TTT	TGT->TGC	GGG->GAG										GTT->GTC	AGC->AGT	GAA->GAG	CAA->CAG	GCG->GTG	GCG->GCA	GGT->GGC	TCA->GCA	TAC->AAA	TAC->TGC	TAC->AAA	CTG->CTC	CCG->CCA	CAC->CAT	CCG->CCC	ACG->GTG/GTA	ACG->GTG/GTA	ACG->GTG/GTA	AGC->TGT	AGC->TGT	AGG->AAG/ATC	AGG->AAG/ATC	GAG->CAA	GAG->CAA	CAG->CAC	GCT->ACT	AGT->AAT	GAA->GAG
Amino Acid Substitution								HIS->TYR	MET->ILE	LEU->PHE		GLY->GLU														ALA->VAL			SER->ALA	TYR->LYS	TYR->CYS	TYR->LYS					THR->VAL	THR->VAL	THR->VAL	SER->CYS	SER->CYS	ARG->LYS/ILE	ARG->LYS/ILE	GLU->GLN	GLU->GLN	GLN->HIS	ALA->THR	SER->ASN
Radical or Conservative Amino Acid Change?								R	C	C		R														C			C	R	R	R					C			R		C/R		C		R	C	C
[truncated: 89 more columns]
